# Supplementary material for: Interplay of Modifiable and Non-Modifiable Risk Factors for Diabetes Mellitus in Saudi Adults
Source: Diagnostics (Basel). 2025 Sep 25;15(19):2451. doi: 10.3390/diagnostics15192451 (PMC12523265; doi:10.3390/diagnostics15192451)
Supplement: Supplementary file 1 [file diagnostics-15-02451-s001.zip]

Archive with 1 entries (1 files):
- diagnostics-3872702-supplementary.pdf
